# Supplementary material for: Radiation Hormesis in Barley Manifests as Changes in Growth Dynamics Coordinated with the Expression of PM19L-like, CML31-like, and AOS2-like
Source: Int J Mol Sci. 2024 Jan 12;25(2):974. doi: 10.3390/ijms25020974 (PMC10815718; doi:10.3390/ijms25020974)
Supplement: Supplementary file 1 [file ijms-25-00974-s001.zip]

Archive with 8 entries (8 files):
- SF1 Regulatory elements in the promoter regions of candidate genes.jpg
- Table S1_Yield.xlsx
- Table S2 _Chlorophyll fluorescence.xlsx
- Table S3_Growth dynamics and differential expression of candidate genes.xlsx
- Table S4_Agrochemical properties of soil.xlsx
- Table S5_Sampling.xlsx
- Table S6_Candidate genes.xlsx
- Table S7_Sequencing of candidate genes.xlsx
