# Supplementary material for: Radiation Hormesis in Barley Manifests as Changes in Growth Dynamics Coordinated with the Expression of PM19L-like, CML31-like, and AOS2-like
Source: Int J Mol Sci. 2024 Jan 12;25(2):974. doi: 10.3390/ijms25020974 (PMC10815718; doi:10.3390/ijms25020974)
Supplement: Supplementary file 1 [file ijms-25-00974-s001.zip › Table S1_Yield.xlsx]

## Sheet: Description
Table S1. Yield parameters of barley cultivars with different sensitivity to seed γ-irradiation

## Sheet: Yield parameters
Cultivar	Condition	M (Q1; Q3)	Number of stems, pcs	Average stem height, mm	Plant height, mm	Number of productive shoots, pcs	Weight of spikes, g	Number of grains per spike, pcs	Grain weight per spike, g	Weight of 100 grains, g	Straw weight, g
Fox 1	20 Gy	Q1	3	139.15	203	Not calculated (shoots with spikes were sampled for gene expression analysis)					0.475
		Median	4	175.542	242.5						0.548
		Q3	5	216.85	274						0.64425
	Control	Q1	3	169.2	228.5						0.49				p-values for Mann-Whitney U-test, γ-irradiated plants vs. control
		Median	4	199.5	259						0.615
		Q3	4	221.167	288						0.818					Fox 1	Ratnik	Eryoma	Grees	Timofey	Vivat	Fedos	Leon
Ratnik	20 Gy	Q1	1	417.125	459.25	1	0.257	5	0.231	4.792	0.267				Number of stems	0.383467	0.0312702	0.827329	0.85202	0.646822	0.01924	0.857064	1
		Median	2	451.5	482	1	0.315	5	0.272	4.848	0.343				Average height of stems on a plant	0.221517	0.857032	0.720247	0.0419123	0.163935	0.000337404	0.67103	0.0880845
		Q3	2	475.25	505	1	0.388	7	0.353	4.94	0.4255				Plant height	0.167722	0.498955	0.332233	0.0792192	0.165852	0.0379745	0.901292	0.0880845
	Control	Q1	1	389.375	450.5	1	0.301	5	0.264	4.945	0.216				Number of productive shoots	-	0.320851	-	0.827515	0.99712	-	0.866998	0.997121
		Median	1	450	480	1	0.353	6	0.305	5.202	0.265				Weight of spikes	-	0.0404097	-	0.00913062	0.064224	-	0.415501	0.744311
		Q3	2	490	507.5	1	0.449	8	0.3555	5.23	0.332				Number of grains/spike	-	0.0591348	-	0.197169	0.126478	-	0.60677	0.717968
Eryoma	20 Gy	Q1	2	153.75	196.25	Not calculated (shoots with spikes were sampled for gene expression analysis)					0.447				Grain weight/spike	-	0.0824014	-	0.161509	0.190784	-	0.10683	0.63379
		Median	3	171.867	227.5						0.543				Weight of 100 grains	-	0.662521	-	0.0808565	1	-	1	1
		Q3	4	207.917	271.5						0.628				Straw weight	0.0589507	0.000562945	0.417938	0.363486	0.059987	0.903956	0.111208	0.552822
	Control	Q1	2	151.25	215.25						0.437
		Median	3	175.25	240.5						0.523
		Q3	4	206.083	272.75						0.67
Grees	20 Gy	Q1	1	342.083	441.5	1	0.21375	4	0.21375	4.842	0.21
		Median	1	423.5	505	1	0.3005	5	0.2685	4.896	0.344						an increase in irradiated plants compared to the control
		Q3	2	475	534	1	0.36775	7	0.331	4.959	0.45525						a decrease in irradiated plants compared to the control
	Control	Q1	1	382	492	1	0.2895	5	0.253	5.047	0.29825
		Median	1	454	505	1	0.331	5	0.281	5.049	0.356
		Q3	2	504	540	1	0.408	7	0.37	5.146	0.42675
Timofey	20 Gy	Q1	1	395	397.25	1	0.27	6.5	0.257	3.738	0.2065
		Median	1	420	427	1	0.398	10	0.384	3.862	0.25
		Q3	1	450.25	449	1	0.558	13	0.4895	3.986	0.3265
	Control	Q1	1	405	407.25	1	0.394	9	0.351	3.659	0.2375
		Median	1	439	439.5	1	0.514	11	0.421	3.674	0.281
		Q3	1	459	458	1	0.622	15	0.522	3.787	0.369
Vivat	20 Gy	Q1	3	147.75	202	Not calculated (shoots with spikes were sampled for gene expression analysis)					0.451
		Median	3	180.333	241.5						0.529
		Q3	3.5	212.083	274.25						0.719
	Control	Q1	3	122	188						0.46
		Median	3	143.15	206.5						0.56
		Q3	4	173.5	251.25						0.656
Fedos	20 Gy	Q1	1	512	512.75	1	0.29	6	0.265	4.654	0.221
		Median	1	532	531.5	1	0.3755	7	0.312	4.696	0.248
		Q3	1	560	558.75	1	0.457	8	0.372	4.703	0.28725
	Control	Q1	1	508.5	509.25	1	0.2925	6	0.2495	4.398	0.22525
		Median	1	529	533	1	0.36	7	0.295	4.468	0.277
		Q3	1	552	553.75	1	0.4095	7.75	0.3235	4.556	0.332
Leon	20 Gy	Q1	1	536.75	536.75	1	0.379	9	0.314	3.793	0.27275
		Median	1	565	565	1	0.5	11	0.425	3.851	0.3395
		Q3	1	601	601	1	0.628	14	0.532	3.889	0.41
	Control	Q1	1	502	502	1	0.3705	9	0.315	3.823	0.27175
		Median	1	557.5	557.5	1	0.474	11	0.398	3.834	0.323
		Q3	1	589	589	1	0.5805	12.75	0.489	3.882	0.3775
Note:	Colours indicate significant differences compared to the control (Mann-Whitney U test)
		an increase in irradiated plants compared to the control
		a decrease in irradiated plants compared to the control
