# Supplementary material for: Radiation Hormesis in Barley Manifests as Changes in Growth Dynamics Coordinated with the Expression of PM19L-like, CML31-like, and AOS2-like
Source: Int J Mol Sci. 2024 Jan 12;25(2):974. doi: 10.3390/ijms25020974 (PMC10815718; doi:10.3390/ijms25020974)
Supplement: Supplementary file 1 [file ijms-25-00974-s001.zip › Table S2 _Chlorophyll fluorescence.xlsx]

## Sheet: Description
Table S2. Chlorophyll fluorescence in barley leaves on the booting stage (71 day after germination)

## Sheet: Chlorophyll fluorescence
Cultivar	Condition	M (Q1; Q3)	ECS	Fv/Fm	gH+	LEF	NPQ	Phi2	PhiNO	PhiNPQ	PS1	qL	vH+
Fox 1	20 Gy	Q1	0.005	0.676	116.113	59.2275	1.07225	0.467	0.18925	0.224	0.2985	0.46275	0.039
		Median	0.0058	0.691	166.93	74.245	1.218	0.524	0.206	0.2545	0.833	0.539	0.047		p-values for Mann-Whitney U-test, γ-irradiated plants vs. control
		Q3	0.006225	0.7065	192.944	98.4125	1.54475	0.56275	0.233	0.3355	1.0045	0.58525	0.0615
	Control	Q1	0.003	0.67725	24.2578	53.7175	1.212	0.53375	0.187	0.24	0.172	0.56025	0.0055			Fox 1	Ratnik	Eryoma	Grees	Timofey	Vivat	Fedos	Leon
		Median	0.0034	0.681	146.244	56.17	1.27	0.5545	0.192	0.242	0.343	0.5965	0.0315		ECS	0.0926968	0.441419	0.964565	0.957791	0.37676	0.595883	0.270149	0.289316
		Q3	0.0051	0.6875	272.4	73.865	1.295	0.56575	0.2015	0.253	0.7945	0.6245	0.07025		Fv/Fm	0.35454	1	0.230332	0.413408	0.368262	0.210963	0.791082	0.0636907
Ratnik	20 Gy	Q1	0.0041	0.68	130.483	63.78	0.741	0.518	0.21	0.175	1.008	0.409	0.035		gH+	0.943057	0.289316	0.168802	0.862187	0.37676	0.846451	0.00813242	0.289316
		Median	0.005	0.728	201.548	71.51	0.823	0.525	0.231	0.217	1.384	0.458	0.056		LEF	0.103563	0.331388	0.398616	0.0485405	0.100862	0.312322	0.0933987	0.859819
		Q3	0.0077	0.737	241.778	90.12	1.296	0.544	0.264	0.272	1.413	0.505	0.075		NPQ	0.862187	1	0.230332	0.227148	0.340763	0.0831239	0.0576316	0.0636907
	Control	Q1	0.005175	0.704	88.13	71.67	0.816	0.513	0.226	0.2005	0.726	0.44675	0.011		Phi2	0.37203	0.757278	0.213525	0.386477	0.957791	0.0750502	0.426777	0.929637
		Median	0.0065	0.716	147.236	83.42	0.934	0.557	0.24	0.2195	0.922	0.4785	0.032		PhiNO	0.37203	0.791082	0.689278	0.599511	0.340763	0.685444	0.331388	0.00243693
		Q3	0.008675	0.729	185.126	96.1	1.049	0.565	0.245	0.23425	1.407	0.50225	0.042		PhiNPQ	0.728454	0.665006	0.155133	0.0921946	0.525359	0.0750502	0.964784	0.452913
Eryoma	20 Gy	Q1	0.00175	0.61725	182.023	56.4975	1.278	0.499	0.15925	0.258	0.4315	0.55425	0.07125		PS1	0.443289	0.377225	0.127809	0.596641	0.0537576	0.270149	0.596641	0.044308
		Median	0.0028	0.66	360.517	67.53	1.511	0.527	0.185	0.2865	0.4915	0.573	0.0895		qL	0.127809	0.531668	0.625063	0.470487	0.316473	0.9157	0.00356888	0.30988
		Q3	0.00615	0.68175	576.563	102.88	2.02825	0.54075	0.20275	0.33	1.02125	0.61275	0.129		vH+	0.565299	0.250999	0.714393	0.520317	0.111613	0.870991	0.332922	0.00541085
	Control	Q1	0.0044	0.649	159.977	67.7475	1.074	0.521	0.1795	0.23425	0.866	0.56125	0.074
		Median	0.0052	0.6825	182.605	109.725	1.2715	0.545	0.1835	0.2445	1.254	0.593	0.08					p ≤ 0.05
		Q3	0.0058	0.7015	201.63	121.008	1.64225	0.56175	0.2045	0.29425	1.46775	0.635	0.083					p ≤ 0.01
Grees	20 Gy	Q1	0.004025	0.726	155.939	46.52	0.6725	0.569	0.2055	0.148	0.959	0.512	0.02775
		Median	0.00525	0.733	169.529	48.98	0.7635	0.607	0.2175	0.171	1.072	0.555	0.0375
		Q3	0.006325	0.74	225.738	71.18	0.80525	0.618	0.2295	0.188	1.375	0.57	0.042
	Control	Q1	0.00355	0.70725	65.3618	51.8225	0.74175	0.5555	0.217	0.177	1.05675	0.49125	0.0115
		Median	0.0043	0.726	229.356	105.905	0.8405	0.584	0.231	0.186	1.208	0.5215	0.029
		Q3	0.00835	0.73725	267.759	116.792	1.02325	0.59875	0.2375	0.21575	1.43275	0.551	0.0425
Timofey	20 Gy	Q1	0.003025	0.701	107.06	93.85	0.9745	0.54	0.2175	0.2175	1.083	0.514	0.013
		Median	0.00485	0.708	225.972	109.94	1.013	0.554	0.221	0.225	1.193	0.5205	0.029
		Q3	0.0099	0.712	333.482	124.71	1.08	0.5595	0.2245	0.2445	1.52575	0.5225	0.05325
	Control	Q1	0.0024	0.684	168.83	72.47	0.989	0.532	0.202	0.224	1.359	0.474	0.049
		Median	0.0043	0.703	231.687	98.13	1.066	0.545	0.211	0.23	1.508	0.549	0.08
		Q3	0.0059	0.71	423.416	109.72	1.251	0.564	0.232	0.265	1.6	0.566	0.1
Vivat	20 Gy	Q1	0.0018	0.688	281.294	55.04	0.89575	0.566	0.1955	0.188	0.51575	0.582	0.0485
		Median	0.0025	0.713	358.928	61.36	0.954	0.592	0.199	0.199	0.8485	0.604	0.064
		Q3	0.0034	0.718	442.582	69.09	1.0995	0.606	0.2055	0.238	1.1125	0.63	0.0815
	Control	Q1	0.001675	0.645	54.618	38.84	1.0385	0.51825	0.1805	0.21275	0.31225	0.5805	0.041
		Median	0.00425	0.6975	304.108	44.03	1.114	0.5605	0.194	0.235	0.4615	0.585	0.051
		Q3	0.03975	0.7055	624.084	72.3875	1.68875	0.583	0.20875	0.29775	0.793	0.631	0.076
Fedos	20 Gy	Q1	0.001225	0.681	0.79275	62.03	0.875	0.511	0.195	0.193	0.82125	0.485	0.0115
		Median	0.00435	0.699	91.5055	65.67	1.102	0.534	0.222	0.252	0.934	0.535	0.0295
		Q3	0.11705	0.722	201.733	83.03	1.289	0.584	0.231	0.264	1.1045	0.563	0.06325
	Control	Q1	0.00046	0.687	405.629	79.54	0.00026	0.494	0.21	0.224	0.516	0.114859	0.02025
		Median	0.00165	0.724	225.657	104.74	1.006	0.492	0.252	0.211	0.848	0.446	0.0670589
		Q3	0.00185	0.718	607.192	524.301	0.991	0.561	0.244	0.254	1.223	0.461	0.1045
Leon	20 Gy	Q1	0.0026	0.707	183.274	69.11	0.751	0.509	0.239	0.194	1.175	0.412	0.061
		Median	0.0051	0.728	196.851	92.68	0.824	0.535	0.252	0.2	1.376	0.433	0.066
		Q3	0.0055	0.736	382.469	126.13	1.026	0.585	0.258	0.254	1.465	0.503	0.111
	Control	Q1	0.004	0.679	143.649	62.54	0.854	0.459	0.211	0.191	0.7955	0.434	0.031
		Median	0.0055	0.714	182.483	69.74	0.956	0.541	0.216	0.246	1.076	0.503	0.045
		Q3	0.007	0.725	249.287	127.11	1.311	0.594	0.2225	0.278	1.1265	0.557	0.047
Note:	Colours indicate significant differences compared to the control (Mann-Whitney U test)
		p ≤ 0.05
		p ≤ 0.05
