# Supplementary material for: Radiation Hormesis in Barley Manifests as Changes in Growth Dynamics Coordinated with the Expression of PM19L-like, CML31-like, and AOS2-like
Source: Int J Mol Sci. 2024 Jan 12;25(2):974. doi: 10.3390/ijms25020974 (PMC10815718; doi:10.3390/ijms25020974)
Supplement: Supplementary file 1 [file ijms-25-00974-s001.zip › Table S3_Growth dynamics and differential expression of candidate genes.xlsx]

## Sheet: Description
GROWTH DYNAMICS AND DIFFERENTIAL EXPRESSION OF CANDIDATE GENES

## Sheet: Fox 1
	Fox 1
	Log2FC				Stages of ontogeny
	Gene	PM19L-like			Condition	10	13, 14, 15, 17, 19	Tillering	Booting	Earing
	Organs	L	R		20 Gy	7		43	68	68
	Seedling growth	-0.2	-2.1		Ref	7		48	68	68
	Tillering	3.1	-
	Booting	-	-
	Earing	-0.2	-		Note:
	Gene	CML31-like			red – downregulated/the stage started later in irradiated plants than in control;
	Organs	L	R		green – upregulated/the stage started or ended earlier in irradiated plants than in control;
	Seedling growth	ND	-1.2		Ref – expression was detected only in non-irradiated samples;
	Tillering	ND	-		Rad – expression was detected only in irradiated samples;
	Booting	-	-		ND – no expression detected;
	Earing	ND	-		- – no assessment was carried out;
	Gene	AOS2-like			L – leaves, R – roots;
	Organs	L	R		Numbers in the table with stages of ontogeny - days when the phases begin
	Seedling growth	-1.3	Rad
	Tillering	2.0	-
	Booting	-	-
	Earing	-1.3	-

## Sheet: Ratnik
	Ratnik
	Log2FC				Stages of ontogeny
	Gene	PM19L-like			Condition	10	10, 11, 15, 16	Tillering	Booting	Earing
	Organs	L	R		20 Gy	6		-	71	76
	Seedling growth	5.5	-2.0		Ref	6		-	68	76
	Tillering	-	-
	Booting	-2.3	-
	Earing	-0.2	-		Note:
	Gene	CML31-like			red – downregulated/the stage started later in irradiated plants than in control;
	Organs	L	R		green – upregulated/the stage started or ended earlier in irradiated plants than in control;
	Seedling growth	Ref	-1.7		Ref – expression was detected only in non-irradiated samples;
	Tillering	-	-		Rad – expression was detected only in irradiated samples;
	Booting	-0.3	-		ND – no expression detected;
	Earing	2.4	-		- – no assessment was carried out;
	Gene	AOS2-like			L – leaves, R – roots;
	Organs	L	R		Numbers in the table with stages of ontogeny - days when the phases begin
	Seedling growth	2.2	2.4
	Tillering	-	-
	Booting	-2.3	-
	Earing	2.2	-

## Sheet: Eryoma
	Eryoma
	Log2FC				Stages of ontogeny
	Gene	PM19L-like			Condition	10	11, 12, 14	Tillering	Booting	Earing
	Organs	L	R		20 Gy	7		63	76	82
	Seedling growth	-3.3	0.9				17
	Tillering	ND	-
	Booting	-	-				18
	Earing	1.5	-
	Gene	CML31-like			Ref	7		63	76	82
	Organs	L	R
	Seedling growth	0.3	-0.2
	Tillering	0.8	-		Note:
	Booting	-	-		red – downregulated/the stage started later in irradiated plants than in control;
	Earing	Rad	-		green – upregulated/the stage started or ended earlier in irradiated plants than in control;
	Gene	AOS2-like			Ref – expression was detected only in non-irradiated samples;
	Organs	L	R		Rad – expression was detected only in irradiated samples;
	Seedling growth	-1.7	Ref		ND – no expression detected;
	Tillering	3.2	-		- – no assessment was carried out;
	Booting	-	-		L – leaves, R – roots;
	Earing	4.8	-		Numbers in the table with stages of ontogeny - days when the phases begin

## Sheet: Grees
	Grees
	Log2FC				Stages of ontogeny
	Gene	PM19L-like			Condition	10		Tillering	Booting	Earing
	Organs	L	R		20 Gy	6			68	71
	Seedling growth	1.7	3.2		Ref	6			68	76
	Tillering	-	-
	Booting	3.5	-
	Earing	2.1	-		Note:
	Gene	CML31-like			red – downregulated/the stage started later in irradiated plants than in control;
	Organs	L	R		green – upregulated/the stage started or ended earlier in irradiated plants than in control;
	Seedling growth	ND	-0.2		Ref – expression was detected only in non-irradiated samples;
	Tillering	-	-		Rad – expression was detected only in irradiated samples;
	Booting	1	-		ND – no expression detected;
	Earing	3.4	-		- – no assessment was carried out;
	Gene	AOS2-like			L – leaves, R – roots;
	Organs	L	R		Numbers in the table with stages of ontogeny - days when the phases begin
	Seedling growth	0.3	-1.3
	Tillering	-	-
	Booting	4.1	-
	Earing	-1.3	-

## Sheet: Timofey
	Timofey
	Log2FC				Stages of ontogeny
	Gene	PM19L-like			Condition	10	10-14, 18-19	Tillering	Booting	Earing
	Organs	L	R		20 Gy	6		-	68	68
	Seedling growth	0.1	2.6		Ref	7		-	68	68
	Tillering	-	-
	Booting	ND	-
	Earing	-1	-		Note:
	Gene	CML31-like			red – downregulated/the stage started later in irradiated plants than in control;
	Organs	L	R		green – upregulated/the stage started or ended earlier in irradiated plants than in control;
	Seedling growth	-1	1.9		Ref – expression was detected only in non-irradiated samples;
	Tillering	-	-		Rad – expression was detected only in irradiated samples;
	Booting	-2.3	-		ND – no expression detected;
	Earing	Ref	-		- – no assessment was carried out;
	Gene	AOS2-like			L – leaves, R – roots;
	Organs	L	R		Numbers in the table with stages of ontogeny - days when the phases begin
	Seedling growth	1.4	Ref
	Tillering	-	-
	Booting	Rad	-
	Earing	Ref	-

## Sheet: Vivat
	Vivat
	Log2FC				Stages of ontogeny
	Gene	PM19L-like			Condition	10	13-14	Tillering	Booting	Earing
	Organs	L	R		20 Gy	7		40	68	71
	Seedling growth	-0.2	0				15-19
	Tillering	-0.7	-
	Booting	-	-		Ref	7		43	68	71
	Earing	0.1	-
	Gene	CML31-like
	Organs	L	R		Note:
	Seedling growth	Rad	0.1		red – downregulated/the stage started later in irradiated plants than in control;
	Tillering	-0.2	-		green – upregulated/the stage started or ended earlier in irradiated plants than in control;
	Booting	-	-		Ref – expression was detected only in non-irradiated samples;
	Earing	-0.2	-		Rad – expression was detected only in irradiated samples;
	Gene	AOS2-like			ND – no expression detected;
	Organs	L	R		- – no assessment was carried out;
	Seedling growth	1.2	Rad		L – leaves, R – roots;
	Tillering	-2.3	-		Numbers in the table with stages of ontogeny - days when the phases begin
	Booting	-	-
	Earing	3.6	-

## Sheet: Fedos
	Fedos
	Log2FC				Stages of ontogeny
	Gene	PM19L-like			Condition	10, 18		Tillering	Booting	Earing
	Organs	L	R		20 Gy	7, 75		-	68	71
	Seedling growth	-2.3	1.1		Ref	6, 67		-	68	71
	Tillering	-	-
	Booting	Ref	-
	Earing	Ref	-		Note:
	Gene	CML31-like			red – downregulated/the stage started later in irradiated plants than in control;
	Organs	L	R		green – upregulated/the stage started or ended earlier in irradiated plants than in control;
	Seedling growth	-1.7	0.4		Ref – expression was detected only in non-irradiated samples;
	Tillering	-	-		Rad – expression was detected only in irradiated samples;
	Booting	4.3	-		ND – no expression detected;
	Earing	Ref	-		- – no assessment was carried out;
	Gene	AOS2-like			L – leaves, R – roots;
	Organs	L	R		Numbers in the table with stages of ontogeny - days when the phases begin
	Seedling growth	-1.3	ND
	Tillering	-	-
	Booting	3.4	-
	Earing	Ref	-

## Sheet: Leon
	Leon
	Log2FC				Stages of ontogeny
	Gene	PM19L-like			Condition	10		Tillering	Booting	Earing
	Organs	L	R		20 Gy	6		-	68	76
	Seedling growth	1.7	ND		Ref	6		-	68	76
	Tillering	-	-
	Booting	0.8	-
	Earing	ND	-		Note:
	Gene	CML31-like			red – downregulated/the stage started later in irradiated plants than in control;
	Organs	L	R		green – upregulated/the stage started or ended earlier in irradiated plants than in control;
	Seedling growth	ND	ND		Ref – expression was detected only in non-irradiated samples;
	Tillering	-	-		Rad – expression was detected only in irradiated samples;
	Booting	-0.3	-		ND – no expression detected;
	Earing	-4.6	-		- – no assessment was carried out;
	Gene	AOS2-like			L – leaves, R – roots;
	Organs	L	R		Numbers in the table with stages of ontogeny - days when the phases begin
	Seedling growth	0.4	ND
	Tillering	-	-
	Booting	3	-
	Earing	-4.8	-
