# Supplementary material for: Radiation Hormesis in Barley Manifests as Changes in Growth Dynamics Coordinated with the Expression of PM19L-like, CML31-like, and AOS2-like
Source: Int J Mol Sci. 2024 Jan 12;25(2):974. doi: 10.3390/ijms25020974 (PMC10815718; doi:10.3390/ijms25020974)
Supplement: Supplementary file 1 [file ijms-25-00974-s001.zip › Table S4_Agrochemical properties of soil.xlsx]

## Sheet: Description
Table S4. Agrochemical properties of soil used in the greenhouse experiment

## Sheet: Agrochemical properties
Indicator	Value
pH	5.01 ± 0.005
Hydrolytic acidity, mg-eqv per 100 g	5.08 ± 0.05
Total exchangeable bases, mg-eqv per 100 g	28.4 ± 0.4
Humus, %	5.06 ± 0.2
Total nitrogen, %	0.245 ± 0.005
Mobile phosphorus, P2O5, mg/kg	58.8 ± 5.2
Exchangeable potassium, К2О, mg/kg	61.0 ± 3.4
Exchangeable calcium, mg-eqv per 100 g	10.0 ± 0.2
Exchangeable magnesium, mg-eqv per 100 g	0.92 ± 0.08
