# Supplementary material for: Radiation Hormesis in Barley Manifests as Changes in Growth Dynamics Coordinated with the Expression of PM19L-like, CML31-like, and AOS2-like
Source: Int J Mol Sci. 2024 Jan 12;25(2):974. doi: 10.3390/ijms25020974 (PMC10815718; doi:10.3390/ijms25020974)
Supplement: Supplementary file 1 [file ijms-25-00974-s001.zip › Table S5_Sampling.xlsx]

## Sheet: Description
Sampling of root and leaf tissue for gene expression analysis

## Sheet: Samples
Days of germination	Stage of development according to Tottman, 1987	Sampling details
7-8	Seedling growth: 10 (the first leaf breaks through the coleoptile and then unfolds)	For cultivars Vivat, Grees, Eryoma, Leon, Master, Ratnik, Timofey, Fedos, and Fox 1, roots and leaves with coleoptiles from 3 plants from each container were frozen in liquid nitrogen (roots and shoots separately). A total of 96 samples were sampled (48 samples per tissue). There were 3 containers with control plants and 3 with irradiated plants for each cultivar.
75	Booting: 43-49 (intensive growth of the ear inside the flag leaf)	For cultivars Ratnik, Grees, Timofey, Fedos, and Leon, all leaves from 3 plants from each container were frozen in liquid nitrogen. A total of 30 samples were sampled. There were 3 containers with control plants and 3 with irradiated plants for each cultivar.
90	Tillering: 21-23 (main shoot and 1, 2, or 3 tillering shoots) Лиз, не поняла. 90 дней прорастания, стадии 21-23, а колошение тоже 90-й, и стадии 43-49	For cultivars Fox 1, Eryoma, and Vivat, all leaves from 3 plants from each container that had not yet formed ears were frozen in liquid nitrogen. A total of 18 samples were sampled. There were 3 containers with control plants and 3 with irradiated plants for each cultivar.
90	Earing: 51- 59 (the appearance of the ear)	For cultivars Vivat, Grees, Eryoma, Leon, Master, Ratnik, Timofey, Fedos, and Fox 1, all leaves from 3 plants with ears from the containers were frozen in liquid nitrogen. A total of 43 samples were selected.
seedling growth (10-19); tillering (20-29); stem elongation (30-39); booting (40-49); earing (50-59); flowering (60-69); ripening (70-99).
рост рассады (10-19); кущение (20-29); удлинение стебля (30-39); загрузка (40-49); колошение (50-59); цветение (60-69); созревание (70-99).
