# Supplementary material for: Radiation Hormesis in Barley Manifests as Changes in Growth Dynamics Coordinated with the Expression of PM19L-like, CML31-like, and AOS2-like
Source: Int J Mol Sci. 2024 Jan 12;25(2):974. doi: 10.3390/ijms25020974 (PMC10815718; doi:10.3390/ijms25020974)
Supplement: Supplementary file 1 [file ijms-25-00974-s001.zip › Table S6_Candidate genes.xlsx]

## Sheet: Description
Candidate genes IDs, functions, and primers

## Sheet: Candidate genes
№	Ensembl ID	Uniprot ID	Name	Function	Forward primer	Reversed primer	Product length, bp
1	HORVU3Hr1G109230	CML31_ORYSJ	Probable calcium-binding protein CML31	Potential calcium sensor	CTAAGCGAGTCCGAGTTCCTC	ATCTCGTACATCCCGAACGC	119
2	HORVU5Hr1G125450	PM19L_ORYSJ	Membrane protein PM19L	May be involved in abiotic stress response through abscisic acid-dependent signalling	CGACGGGTGGATAATACGTTG	ATGCTCACACACATACCCCA	134
3	HORVU4Hr1G066230	C74A2_ORYSJ (AOS2_ORYSJ)	Allene oxide synthase 2	Involved in the biosynthesis of jasmonic acid, a growth regulator that is implicated also as a signalling molecule in plant defense. Converts 13-hydroperoxylinolenic acid to 12,13-epoxylinolenic acid.	TAAAACCTGCACCGGCTATGT	CCGTTAGACACCAAACAAGATGC	114
Note: Biological function is taken from the Uniprot database
