# Supplementary material for: Radiation Hormesis in Barley Manifests as Changes in Growth Dynamics Coordinated with the Expression of PM19L-like, CML31-like, and AOS2-like
Source: Int J Mol Sci. 2024 Jan 12;25(2):974. doi: 10.3390/ijms25020974 (PMC10815718; doi:10.3390/ijms25020974)
Supplement: Supplementary file 1 [file ijms-25-00974-s001.zip › Table S7_Sequencing of candidate genes.xlsx]

## Sheet: Description
Sequencing of barley homologues of CML31, AOS2, and PM19L genes

## Sheet: Ensembl Plants Annotation
Gene	H. vulgare genome assembly	ID, Ensembl Plants	UniProt ID
AOS2	IBSC_v2	HORVU4Hr1G066230	C74A2_ORYSJ (AOS2_ORYSJ)
	MorexV3	HORVU.MOREX.r3.4HG0394970
CML31	IBSC_v2	HORVU3Hr1G109230	CML31_ORYSJ CML38_ARATH CML39_ARATH
	MorexV3	HORVU.MOREX.r3.3HG0322130
PM19L	IBSC_v2	HORVU5Hr1G125450	PM19L_ORYSJ
	MorexV3	HORVU.MOREX.r3.5HG0537660

## Sheet: Primers for Sanger sequencing
№	bp	Name	Primer	Start fragment	Stop fragment
AOS2
1	945	1 AOS – f	TTTCTTCTCGCATCTTCGGGG	20	964
		1 AOS – r	GTAATCTCCTCACGCCCTCAC
2	1058	2 AOS – f	TCCACCTTTCCACCAATCACTT	398	1455
		2 AOS – r	ACAACTCTGAACATCCCCTTGT
3	979	3 AOS – f	ATCCGCAAGGGTGTGAACTT	1027	2005
		3 AOS – r	AATACAGCTCCGCTACTCGC
4	777	4 AOS – f	CTTTAGGGGACATCCACGTTCT	1313	2089
		4 AOS – r	CCTATGGCGCTCTGGTTCAT
5	768	5 AOS – f	AAAAATACTTGTCGCTTGGCCC	1853	2620
		5 AOS – r	CCGAAGTAGGTGTCAGCGAT
6	578	6 AOS – f	AGCTAGTTCTCAGCGGCAAG	2539	3116
		6 AOS – r	ATACTGGAACTTGACGGGCG
7	1010	7 AOS – f	TAACCTTCTGTTCGCCACCG	2876	3885
		7 AOS – r	TCCATGCGTGTAGCGTTGT
8	765	8 AOS – f	CCAACAAACCGTGCTATCGAG	3843	4607
		8 AOS – r	GGTAGCCGATTTCTCACGGT
9	954	9 AOS – f	AAGGTATAGCCACCACAGTCG	4503	5456
		9 AOS – r	GAATCCCCCATCGTCCAGTC
10	822	10 AOS – f	TGGGAGCTTGTTGTCGAGTG	5162	5983
		10 AOS – r	AAACTGTCTCCGGGGTGTTG
11	842	11 AOS – f	CACACACTCCACCCTTACCC	5780	6621
		11 AOS – r	TCCAAGACTCCAAGTGCCAG
12	1007	12 AOS – f	AACTGCCGACACACGCA	5615	6621
		11 AOS – r	TCCAAGACTCCAAGTGCCAG
13	893	13 AOS – f	GTTTTCCCGACGATGCTAACG	6245	7137
		13 AOS – r	ATCGCACCAATAGACCCCAC
14	699	14 AOS – f	TTGGGACATTGGTGTGCTGA	6739	7437
		14 AOS – r	ATGTGGAGTTTGGTACGGAGG
15	848	15 AOS – f	AGGACCCCTTCATCTTTCCTTC	7278	8125
		15 AOS – r	ATACAAGGGGAAAAGACGGCA
16	981	16 AOS – f	AACACCATCCACCTCACACC	7832	8812
		16 AOS – r	GACGCATAGCCCTCTCCATT
CML31
1	832	1 CML31 – f	AAAAGGGTTTGAGGGGTCCG	62	893
		1 CML31 – r	GTCGCCGTCACAAGTCAAAG
2	705	1 CML31 – f	AAAAGGGTTTGAGGGGTCCG	62	766
		2 CML31 – r	GTAGCGTCCTCGAACAACGA
3	1066	3 CML31 – f	TTCTATCGACCGACACGCAC	364	1429
		3 CML31 – r	AGTCCAGCTCCAATCGTTCG
4	685	4 CML31 – f	AATCGTTGTTCGAGGACGCT	745	1429
		3 CML31 – r	AGTCCAGCTCCAATCGTTCG
5	1021	5 CML31 – f	TTTTGTTCTGCTGCAACCGTC	984	2004
		5 CML31 – r	TCCTGCCTCTGCTTCCTAGAT
6	1042	6 CML31 – f	CGAACGAAGCAGCGGATTTC	1668	2709
		6 CML31 – r	CAGAGCACGGACAATCCATCT
7	836	7 CML31 – f	CCCGGACCCAAGCATATACC	2540	3375
		7 CML31 – r	GGAGCATCACCAACGGGT
8	882	8 CML31 – f	TCAGTGCGAGGATGGTGTG	3196	4077
		8 CML31 – r	TCCCTGAAAACAAACACCCTCT
9	1538	7 CML31 – f	CCCGGACCCAAGCATATACC	2540	4077
		8 CML31 – r	TCCCTGAAAACAAACACCCTCT
PM19L
1	774	1 PM19L – f	GAGTGAGGTGCAGGTCCAAT	118	891
		1 PM19L – r	GGGGAGTGTGGTTGTGAAGT
2	806	2 PM19L – f	CCGAACCCATAAGTGGATTTGC	662	1467
		2 PM19L – r	TCCCATTTGTGAAACCGACCA
3	737	3 PM19L – f	TCCACTTCACAACCACACTCC	869	1605
		3 PM19L – r	ATCGGTGTTGGAAGCTGGAC
4	933	4 PM19L – f	GTCCTTTTGGTCGGTTTCACAA	1440	2372
		4 PM19L – r	TGAAGGCGAGGATGATGACG
5	1102	5 PM19L – f	ATCCCACCAGAGCACAAACC	1979	3080
		5 PM19L – r	ACGGCGCACCACTTAGATTT
6	675	6 PM19L – f	ATGGCAGTGGGGTATGTGTG	2934	3589
		6 PM19L – r	GCAAAACAAGCGTGGTGTCT
7	233	7 PM19L – f	TCCCATGAGTTTGTGACTGGAT	3443	3675
		7 PM19L – r	GAATGGTCTGGTGGGAGATGT
8	233	8 PM19L – f	TCCCATGAGTTTGTGACTGG	3443	3675
		8 PM19L – r	GAATGGTCTGGTGGGAGATG
